# Supplementary material for: Robotic Off-Clamp Simple Enucleation Single-Layer Renorrhaphy Partial Nephrectomy (ROSS): Surgical Insights after an Initial Experience
Source: J Clin Med. 2022 Dec 27;12(1):198. doi: 10.3390/jcm12010198 (PMC9821137; doi:10.3390/jcm12010198)
Supplement: Supplementary file 1 [file jcm-12-00198-s001.zip]

Archive with 1 entries (1 files):
- jcm-2069712-supplementary.pdf
